# Supplementary material for: Analysis of the Metabolic and Structural Changes in Ulmus pumila ‘Zhonghua Jinye’ Leaf Under Shade Stress
Source: Plants (Basel). 2025 Sep 15;14(18):2868. doi: 10.3390/plants14182868 (PMC12473242; doi:10.3390/plants14182868)
Supplement: Supplementary file 1 [file plants-14-02868-s001.zip]

Archive with 1 entries (1 files):
- plants-3782476-supplementary.pdf
